# Supplementary material for: Facile Fabrication of Co-Doped Porous Carbon from Coal Hydrogasification Semi-Coke for Efficient Microwave Absorption
Source: Molecules. 2024 Sep 29;29(19):4633. doi: 10.3390/molecules29194633 (PMC11478072; doi:10.3390/molecules29194633)
Supplement: Supplementary file 1 [file molecules-29-04633-s001.zip]

Archive with 1 entries (1 files):
- molecules-3219602-supplementary.pdf
